# Supplementary material for: SpG and SpRY variants expand the CRISPR toolbox for genome editing in zebrafish
Source: Nat Commun. 2022 Jun 14;13:3421. doi: 10.1038/s41467-022-31034-8 (PMC9198057; doi:10.1038/s41467-022-31034-8)
Supplement: Supplementary file 3 — Supplementary Data 1 [file 41467_2022_31034_MOESM3_ESM.xlsx]

## Sheet: Sheet1
Supplementary data 1. The relationship between nuclease-induced indels efficiency and phenotype observed in F0 embryos.
Gene	Target site (N20+PAM)	SpG	SpRY	Indels (%)	Phenotype in F0
rpl9	CAAGGGCCGCACAGTTACCGTGA	+		41	yes
	CTCAAGGGCCGCACAGTTACCGT	+		83.7	yes
	TCACGGTGTCCCTCAAGGGCCGC	+		17.3	no
	CAAGGGCCGCACAGTTACCGTGA		+	48	yes
	CTCAAGGGCCGCACAGTTACCGT		+	65.7	yes
	TCACGGTGTCCCTCAAGGGCCGC		+	26.7	yes
	GGCCGCACAGTTACCGTGAAGGG		+	29	yes
	AAGGGCCGCACAGTTACCGTGAA		+	52	yes
	AGACAGTGGACATCCCTGACAAT		+	15.5	no
	TCCCTCAAGGGCCGCACAGTTAC		+	0	no
	GGTGTCCCTCAAGGGCCGCACAG		+	0	no
	GTCCCTCAAGGGCCGCACAGTTA		+	0	no
	TGTCCCTCAAGGGCCGCACAGTT		+	49	yes
	CGTGAAGGGACCCCGTGGTGTTC		+	0	no
	TCAAGGGCCGCACAGTTACCGTG		+	25.7	yes
	CGGTGTCCCTCAAGGGCCGCACA		+	0	no
	GTGAAGGGACCCCGTGGTGTTCT		+	0	no
	CCCTCAAGGGCCGCACAGTTACC		+	21.3	yes
	CCTCAAGGGCCGCACAGTTACCG		+	22.7	yes
rps16	TATCTTAATTCAGTACGACAGGA	+		73.3	yes
	CAGTACGACAGGACCCTGCTGGT	+		58	yes
	TACGACAGGACCCTGCTGGTTGC	+		40.7	yes
	TATCTTAATTCAGTACGACAGGA		+	61	yes
	CAGTACGACAGGACCCTGCTGGT		+	52	yes
	TACGACAGGACCCTGCTGGTTGC		+	28	yes
	CGCTGCGAGTCCAAGAAGTTTGG		+	21	yes
	CCCCGCCGCTGCGAGTCCAAGAA		+	44.7	yes
	ACAGGACCCTGCTGGTTGCTGAT		+	0	no
	ATCTTAATTCAGTACGACAGGAC		+	18	yes
	ATCCCCGCCGCTGCGAGTCCAAG		+	0	no
	GGATATCTTAATTCAGTACGACA		+	6	no
	ACGACAGGACCCTGCTGGTTGCT		+	0	no
	TCTTAATTCAGTACGACAGGACC		+	0	no
	CTGCTGGTTGCTGATCCCCGCCG		+	0	no
	ATCAAGGATATCTTAATTCAGTA		+	0	no
	AGTACGACAGGACCCTGCTGGTT		+	0	no
	GCTGATCCCCGCCGCTGCGAGTC		+	4	no
	CCGCTGCGAGTCCAAGAAGTTTG		+	0	no
rpl17	TAACAAGTACCTGAAGGATGTGA	+		73.7	yes
	GCTAACAAGTACCTGAAGGATGT	+		70.7	yes
	ACATCCTTCAGGTACTTGTTAGC	+		57.3	yes
	TAACAAGTACCTGAAGGATGTGA		+	27	yes
	GCTAACAAGTACCTGAAGGATGT		+	32.7	yes
	ACATCCTTCAGGTACTTGTTAGC		+	15.7	no
	CCCTTCCGTCGCTACAACGGTGG		+	30	yes
	CGCAAGGCTAACAAGTACCTGAA		+	48.7	yes
	GGCTAACAAGTACCTGAAGGAT		+	80.7	yes
	ACATCCGCAAGGCTAACAAGTAC		+	67.3	yes
	GCAAGGCTAACAAGTACCTGAAG		+	64	yes
	CACATCCGCAAGGCTAACAATTA		+	50.3	yes
	TGGTGCTTGACGATCACATCCTT		+	0	no
	ACAAGTACCTGAAGGATGTGATC		+	7.7	no
	GGCTAACAAGTACCTGAAGGCTG		+	11	no
	CATGCACATCCGCAAGGCTACCA		+	20.7	yes
	ATCCGCAAGGCTAACAAGTACCT		+	0	no
	CATCCGCAAGGCTAACAAGTACC		+	0	no
	CAAGTACCTGAAGGATGTGAGCG		+	42	yes
