# Supplementary material for: SpG and SpRY variants expand the CRISPR toolbox for genome editing in zebrafish
Source: Nat Commun. 2022 Jun 14;13:3421. doi: 10.1038/s41467-022-31034-8 (PMC9198057; doi:10.1038/s41467-022-31034-8)
Supplement: Supplementary file 4 — Supplementary Data 2 [file 41467_2022_31034_MOESM4_ESM.xlsx]

## Sheet: Sheet1
Supplementary Data 2. Primers for detection and mutations in this study.
Gene name	Sequence of the primer (5’-3’)
tyr	F: GCTCTTCAGCTCGTCTCTCC
	R: GATTTAGGTACGAGATGAACC
rpl17	F: GCCCTAGTGCCAGTGAAGTT
	R: AGCATTTCATGTTGTGCTTATGAC
rpl9	F: CCATTGAGGCGACTCGAGAA
	R: TGCATTTTAACAACTCCAGCAAGA
rps16	F: CAGCAAATTAAGAAATGTAC
	R: GAGATTTTAACGGTAGGATT
ddx21	F: CACATGGATGCGCACTTC
	R: ACTCAGCGCTAATGATCC
mitfa	F: gatttctttttcacagAGAC
	R: gggtttacCTGAATACGGAG
tsr2	F: ctgtgatcgattcttttgcc
	R: gtttactaacTTGCAGCAC
greb1l	F: gtaaatacagttgtgtttg
	R: cacacgtccactcacCTGAG
src	F: CGTGGCTACAGGATGCCCTGC
	R: GGTATTGTGGTTCGGTGGAG
fgf3	F: GTATCCATAGGGACCTCGC
	R: tacaatgcataaccatatc
gdf6a	F: GCTCTCTCCTTTGCGAAGAC
	R: AATCCCCCAAACGTCCAGAAC
dkc1	F: gtggcaactcctgcatttcag
	R: cCTGTAGTCTACATAGCCC
fgfr1a	F: GTATCTCGCATCCAAGAAG
	R: cATTGGTGGTCTTCTTGTAG
tp53	F: ctccctgctcagACTTGGCG
	R: cagatcaaaatagagagac
hmgcl	F: gtatgtgtctgtatatttctg
	R: CTGAGGCACCCATTTAGGTG
tappc10	F: gcgcagATGCGGGTGATCAG
	R: catagactgagacgctaaagc
atp8a2	F: GACCCGCGTGCTCGGCCACC
	R: cttgaatgaactcacCTGAC
shroom4 for NTG	F: ctcccgctatcgtgatgagg
	R: GTGATGATGAGTGGTTCGCC
sroom4 for NTC	F: ctgtctctcctatagATAG
	R: CTTCGGACGATGATCTTCAG
nedd9 for NCT	F: CGCCCCTGGCAACCGCCTC
	R: tactacatttgatcttagtg
nedd9 for NTT	F: cagcttaactcttatttcag
	R: caggagttactaaagtgactc
slc46a1 for NAN	F: cATGGAGGATTCAGACACCAG
	R: CTGCGTGCACAGAGGAGCCTGC
slc46a1 for NCA	F: GAAGTGGAGACTCTGACTGC
	R: GCATTGAAGTCCCCTGAGAG
plxnb3	F: CCTTTCCCCGGACTTGCAGC
	R: CCGTGGACACTCTTGGGTC
D1335L, S1136W, double mutation for pT3TS-zSpGCas9	F: TGGAGGCTTTCTATGGCCTACAGTCGCTTACAGTGTACTGGTTGTGG
	R: CGACTGTAGGCCATAGAAAGCCTCCATACTTCTTAGGGTCCCAGTC
R1335Q, T1337R, double mutation for pT3TS-zSpGCas9	F: CGCTAGTGCGAAGCAGCTGCAGAAAGGTAACGAGCTGGCACTGCCCTC
	R: CTTTCTGCAGCTGCTTCGCACTAGCGAGCATTCGTTTCCGGCCGTTTTC
G1218K, E1219Q, double mutation for pT3TS-zSpGCas9	F: AGACAGAAAGCAGTACCGCTCCACTAAGGAGGTGCTGGACGCTACACTGATC
	R: CCTTAGTGGAGCGGTACTGCTTTCTGTCTATGGTGGTGTCGAAGTACTTG
D1335L, S1136W, double mutation for pET28b-SpGCas9	F: CGGCGGATTCCTATGGCCTACAGTCGCTTACAGTGTACTGGTTGTGG
	R: CGACTGTAGGCCATAGGAATCCGCCGTATTTCTTGGGGTCCCAATC
R1335Q, T1337R, double mutation for pET28b-SpGCas9	F: CGCTAGTGCGAAGCAGCTGCAGAAAGGTAACGAGCTGGCACTGCCCTC
	R: CTTTCTGCAGCTGCTTCGCACTAGCGAGCATTCGTTTCCGGCCGTTT
G1218K, E1219Q, double mutation for pET28b-SpGCas9	F: AGACAGAAAGCAGTACCGCTCTACAAAGGAGGTCCTGGACGCCACAC
	R: CCTTTGTAGAGCGGTACTGCTTTCTGTCTATGGTGGTGTCGAAGTACTT
A61R for pET28b-SpRYCas9	F: GACGGCCGAAcgCACGCGGCTCAAAAGAACAGCACGGCGCAGA
	R: GAGCCGCGTGcgTTCGGCCGTCTCCCCGGAGTCGAACAGGAGG
L111R for pET28b-SpRYCas9	F: GAAAGTATCCggCCGAAAAGGAACAGCGACAAGCTGATCGCAC
	R: TCCTTTTCGGccGGATACTTTCCTTGGAGAAGCCTCCGGTCTG
N1317R, A1312R, double mutation for pET28b-SpRYCas9	F: TACTCTGACCAggTTGGGCGCGCCTagAGCCTTCAAGTACTTCGACACCACCATAGAC
	R: ACTTGAAGGCTctAGGCGCGCCCAAccTGGTCAGAGTAAACAAGTGGATAATGTTTTC
R1333P for pET28b-SpRYCas9	F: CACCATAGACccAAAGCAGTACCGCTCTACAAAGGAGGTCCTGG
	R: GTACTGCTTTggGTCTATGGTGGTGTCGAAGTACTTGAAGGC
SpRY-CBE4max infusion	F: gcagatctaactcgacgccacGCCACCATGAAACGGACAG
	R: tggtttagtggtaaccagatccTCAGACTTTCCTCTTCTTCTTGG
A61R mutation for pT3TS-zSpRY Cas9	F: GACTGCCGAAcgAACACGCCTGAAAAGAACAGCAAGAAGGCGC
	R: CAGGCGTGTTcgTTCGGCAGTCTCTCCAGAACCGAACAGCAGG
L1111R mutation for pT3TS-zSpRY Cas9	F: GAAAGTATTCGGCCAAAACGCAACTCTGATAAGCTGATCGCTAG
	R: TTGCGTTTTGGCCGAATACTTTCTTTTGAGAAACCGCCTGTCTG
N1317R/A1322R, double mutation for pT3TS-zSpRY Cas9	F: TACTCTGACCAGGCTGGGCGCGCCTAGAGCCTTCAAGTACTTCGACACCACCATAGAC
	R: CTTGAAGGCTCTAGGCGCGCCCAGCCTGGTCAGAGTAAACAAGTGGATAATGTTTTC
R1333P mutation for pT3TS- zSpRY Cas9	F: CACCATAGACCCAAAGCAGTACCGCTCCACTAAGGAGGTGCTGG
	R: GGTACTGCTTTGGGTCTATGGTGGTGTCGAAGTACTTGAAGGC
SpRY-zABE8e infusion	F: CCAAGAAAAAGAGAAAGGTGGGAAGCATGAGCGAAGTCGAGTTTTCA
	R: CCGATGCTATACTTCTTATCACTGCCGCCAGAGGAGCCTCCACTGGAC
