# Supplementary material for: SpG and SpRY variants expand the CRISPR toolbox for genome editing in zebrafish
Source: Nat Commun. 2022 Jun 14;13:3421. doi: 10.1038/s41467-022-31034-8 (PMC9198057; doi:10.1038/s41467-022-31034-8)
Supplement: Supplementary file 5 — Supplementary Data 3 [file 41467_2022_31034_MOESM5_ESM.xlsx]

## Sheet: Sheet1
Supplementary Data 3. All target sites used in this study.
Gene	Target site (N20+PAM)
rpl9-NGA	CAAGGGCCGCACAGTTACCGTGA
rpl9-NGT	CTCAAGGGCCGCACAGTTACCGT
rpl9-NGC	TCACGGTGTCCCTCAAGGGCCGC
rpl9-NGG	GGCCGCACAGTTACCGTGAAGGG
rpl9-NAA	AAGGGCCGCACAGTTACCGTGAA
rpl9-NAT	AGACAGTGGACATCCCTGACAAT
rpl9-NAC	TCCCTCAAGGGCCGCACAGTTAC
rpl9-NAG	GGTGTCCCTCAAGGGCCGCACAG
rpl9-NTA	GTCCCTCAAGGGCCGCACAGTTA
rpl9-NTT	TGTCCCTCAAGGGCCGCACAGTT
rpl9-NTC	CGTGAAGGGACCCCGTGGTGTTC
rpl9-NTG	TCAAGGGCCGCACAGTTACCGTG
rpl9-NCA	CGGTGTCCCTCAAGGGCCGCACA
rpl9-NCT	GTGAAGGGACCCCGTGGTGTTCT
rpl9-NCC	CCCTCAAGGGCCGCACAGTTACC
rpl9-NCG	CCTCAAGGGCCGCACAGTTACCG
rpl17-NGA	TAACAAGTACCTGAAGGATGTGA
rpl17-NGT	GCTAACAAGTACCTGAAGGATGT
rpl17-NGC	ACATCCTTCAGGTACTTGTTAGC
rpl17-NGG	CCCTTCCGTCGCTACAACGGTGG
rpl17-NAA	CGCAAGGCTAACAAGTACCTGAA
rpl17-NAT	AGGCTAACAAGTACCTGAAGGAT
rpl17-NAC	ACATCCGCAAGGCTAACAAGTAC
rpl17-NAG	GCAAGGCTAACAAGTACCTGAAG
rpl17-NTA	CACATCCGCAAGGCTAACAAGTA
rpl17-NTT	TGGTGCTTGACGATCACATCCTT
rpl17-NTC	ACAAGTACCTGAAGGATGTGATC
rpl17-NTG	GGCTAACAAGTACCTGAAGGATG
rpl17-NCA	CATGCACATCCGCAAGGCTAACA
rpl17-NCT	ATCCGCAAGGCTAACAAGTACCT
rpl17-NCC	CATCCGCAAGGCTAACAAGTACC
rpl17-NCG	CAAGTACCTGAAGGATGTGATCG
tyr-NGA	ACCAAACCTGCCAGTGCGCCGGA
tyr-NGT	GTTTTACAACCAAACCTGCCAGT
tyr-NGC	TAGTGTTTTACAACCAAACCTGC
tyr-NGG	GGACTGGAGGACTTCTGGGGAGG
rps16-NGA	TATCTTAATTCAGTACGACAGGA
rps16-NGT	CAGTACGACAGGACCCTGCTGGT
rps16-NGC	TACGACAGGACCCTGCTGGTTGC
rps16-NGG	CGCTGCGAGTCCAAGAAGTTTGG
rps16-NAA	CCCCGCCGCTGCGAGTCCAAGAA
rps16-NAT	ACAGGACCCTGCTGGTTGCTGAT
rps16-NAC	ATCTTAATTCAGTACGACAGGAC
rps16-NAG	ATCCCCGCCGCTGCGAGTCCAAG
rps16-NCA	GGATATCTTAATTCAGTACGACA
rps16-NCT	ACGACAGGACCCTGCTGGTTGCT
rps16-NCC	TCTTAATTCAGTACGACAGGACC
rps16-NCG	CTGCTGGTTGCTGATCCCCGCCG
rps16-NTA	ATCAAGGATATCTTAATTCAGTA
rps16-NTT	AGTACGACAGGACCCTGCTGGTT
rps16-NTC	GCTGATCCCCGCCGCTGCGAGTC
rps16-NTG	CCGCTGCGAGTCCAAGAAGTTTG
ddx21-NGA	AACATCCAGCATGCCGTCAAAGA
ddx21-NGT	CATCCAGCATGCCGTCAAAGAGT
ddx21-NGC	CCGCTCCTCAACATCCAGCATGC
greb1l-NGT	TGGTCGTGTCTTACAATCTGTGT
src-NGC	GCTCTTTGCGCCAGCAGGTCAGC
fgf3-NAG	TACAAGAAGACCACCAACGTAAG
gdf6a-NGG	ATGTCGATCAGAGAGGCCACTGG
dkc1-NGA	TTTGTCTAGAAGTCCCTTTTGGA
fgfr1a-NGT	AAAGTCTGCGATCTTCATAACGT
slc46a1-NAT	GACTCAGAGTCCTCCGCGAGAAT
slc46a1-NAG	CGGTCACAGACAACGGGCACGAG
slc46a1-NAA	CGACTCAGAGTCCTCCGCGAGAA
slc46a1-NCA	ACGGTCACTCCATGAGCCCAGCA
atp8a2-NTG	GGCATCTACCGGGTCCGCCTGTG
shroom4-NTC	GTTCATCCCCCACTCTCAACTTC
shroom4-NTG	CCGTTCAGCTGCACATGGATGTG
plxnb3-NCG	GCTTTCACCGGGAGCAACCTGCG
plxnb3-NCT	GGCTCAGGCGGCCGTGCTTGGCT
hmgcl-NAA	CCGGATCTTCACCTCCGTGGGAA
trappcl0-NAA	TGACTCAGCAGCTGCCCAGAGAA
nedd9-NCT	CCATCAGCAGCCAGAGCTCCTCT
nedd9-NTT	CGTCTCATGACCTCTACGATGTT
tp53-NGG	CAATCAGCGAGCAAATTACAGGG
mitfa-NAT	TGCTCTTTCTGCAATTTCCTAAT
tsr2-NGT	CAAGATGGCGCCGCTCTCATCGT
