# Supplementary material for: SpG and SpRY variants expand the CRISPR toolbox for genome editing in zebrafish
Source: Nat Commun. 2022 Jun 14;13:3421. doi: 10.1038/s41467-022-31034-8 (PMC9198057; doi:10.1038/s41467-022-31034-8)
Supplement: Supplementary file 6 — Supplementary Data 4 [file 41467_2022_31034_MOESM6_ESM.xlsx]

## Sheet: Sheet1
Supplementary Data 4. Primers for NGS in this study.
Gene name	Sequence of the primer (5’-3’)
rpl17-NTA on target	F: CCTACACGACGCTCTTCCGATCTgccctagtgccagtgaagtt
	R: TTCAGACGTGTGCTCTTCCGATCTagcatttcatgttgtgcttatgac
ddx21-NGA on target	F: CCTACACGACGCTCTTCCGATCTcaCATGGATGCGCACTTC
	R: TTCAGACGTGTGCTCTTCCGATCTactcagcgctaatgatcc
mitfa-NAT on target	F: CCTACACGACGCTCTTCCGATCTgatttctttttcacagAGAC
	R: TTCAGACGTGTGCTCTTCCGATCTgggtttacCTGAATACGGAG
rpl9-NGT on target	F: CCTACACGACGCTCTTCCGATCTCATCCCTGACAATGgtacgtc
	R: TTCAGACGTGTGCTCTTCCGATCTTTGCCCAACAGACTGAGTTC
tsr2-NGT on target	F: CCTACACGACGCTCTTCCGATCTctgtgatcgattcttttgcc
	R: TTCAGACGTGTGCTCTTCCGATCTgtttactaacTTGCAGCAC
rpl17-NTA/NAT/NGA off target-1	F: CCTACACGACGCTCTTCCGATCTGTATATTCATGAACACACTG
	R: TTCAGACGTGTGCTCTTCCGATCTGGAGTGGTTAGTGGATGAGG
rpl17- NTA/NAT/NGA off target-2	F: CCTACACGACGCTCTTCCGATCTCTTCTGCAATGTCAAGCGAG
	R: TTCAGACGTGTGCTCTTCCGATCTGTGCTGATGATCCTGCCATC
rpl17- NTA/NAT/NGA off target-3	F: CCTACACGACGCTCTTCCGATCTCATCTTGTGTAAACATGGCC
	R: TTCAGACGTGTGCTCTTCCGATCTGATCTGTGCGTGTCGACGGC
ddx21-NGA/NGC off target-1	F: CCTACACGACGCTCTTCCGATCTGATTATTCCTCTAATCCTAC
	R: TTCAGACGTGTGCTCTTCCGATCTGTCAAAGCGGGGCCACACAG
ddx21- NGA/NGC off target-2	F: CCTACACGACGCTCTTCCGATCTGTGGAAATGTATCGTATGGC
	R: TTCAGACGTGTGCTCTTCCGATCTAGCAAGATTGCAAAGCTGTG
ddx21- NGA/NGC off target-3	F: CCTACACGACGCTCTTCCGATCTGGAGACCACCATGCAGATCC
	R: TTCAGACGTGTGCTCTTCCGATCTGGCAAAGTTCACTCTATGTG
mitfa-NAT off target-1	F: CCTACACGACGCTCTTCCGATCTTGGTCCGTTTTATCATGCTG
	R: TTCAGACGTGTGCTCTTCCGATCTCTGAATTTTAATGGTTACCG
mitfa-NAT off target-2	F: CCTACACGACGCTCTTCCGATCTTCAGACTTGAGAGGGAACCC
	R: TTCAGACGTGTGCTCTTCCGATCTGTGTGAAAATAAACCACTTC
mitfa-NAT off target-3	F: CCTACACGACGCTCTTCCGATCTTGCAAAGCAAAAAGAAACAC
	R: TTCAGACGTGTGCTCTTCCGATCTTCCATGGCATGAGCTTTGGG
rpl9-NGT/NCC off target-1	F: CCTACACGACGCTCTTCCGATCTGATATATAGGTTGTCATGC
	R: TTCAGACGTGTGCTCTTCCGATCTGTTTTGCTGTGACAATAAGC
rpl9- NGT/NCC off target-2	F: CCTACACGACGCTCTTCCGATCTCTGTGCCAGCACTCGCTCCCCAG
	R: TTCAGACGTGTGCTCTTCCGATCTGTGTGGGGTAAATATAGTAC
rpl9- NGT/NCC off target-3	F: CCTACACGACGCTCTTCCGATCTGTTACCAGTACCAAATGTGG
	R: TTCAGACGTGTGCTCTTCCGATCTCCACAGTGTTTCAAGCCGAG
tsr2-NGT off target-1	F: CCTACACGACGCTCTTCCGATCTAGGAAACCTCAACTACCAAC
	R: TTCAGACGTGTGCTCTTCCGATCTCAGTCCTCACAAAGGTCAGC
tsr2-NGT off target-2	F: CCTACACGACGCTCTTCCGATCTGTACCAGCTCATAGACACAG
	R: TTCAGACGTGTGCTCTTCCGATCTCCATACACTATTGGTTATAC
tsr2-NGT off target-3	F: CCTACACGACGCTCTTCCGATCTATAGACAATTAAGCTTACCC
	R: TTCAGACGTGTGCTCTTCCGATCTCACTCCTATACGACCAGCAG
