# Supplementary material for: SpG and SpRY variants expand the CRISPR toolbox for genome editing in zebrafish
Source: Nat Commun. 2022 Jun 14;13:3421. doi: 10.1038/s41467-022-31034-8 (PMC9198057; doi:10.1038/s41467-022-31034-8)
Supplement: Supplementary file 7 — Supplementary Data 5 [file 41467_2022_31034_MOESM7_ESM.xlsx]

## Sheet: The predicted off-target sites
Supplementary Data 5. The predicted off-target sites in this study.
Target sites	Sequence	Chromosome	Position	Direction	Mismatches	Item number	mit Offtarget Score
rpl17-NTA NNN	CACATCCGCAtGGCTgACAAAAG	chr14	2558561	+	2	1	1.80458
	gAtATCtGCAAGGCTAACAATAT	chr14	15538790	-	3	2	1.71289
	CcCATtaGCAAGGCTAACAAGGT	chr4	8994566	+	3	3	1.58269
	aACAgCCaCAAGGCTAACAAACA	chr16	44797084	+	3		1.54351
	atCATCCaCAAGGCTAACAAACA	chr1	6464399	+	3		1.54351
	CAtATCCcCAgGGCTAACAACTG	chr15	17155650	-	3		1.46236
	CAgATgCtCAAGGCTAACAACAA	chr15	22015162	-	3		1.44752
	tACATCCaCAAaGCTAACAAAAT	chr25	28843705	+	3		1.38489
	CACtTaCGgAAGGCTAACAAGTC	chr10	16307914	-	3		0.896992
	CAaATCCGaAAGGCTAACAtGGA	chr2	55720469	-	3		0.841831
	CAgATCCcCAAGGCaAACAAACA	chr2	25207157	+	3		0.785714
	CACATtCaCAAGtCTAACAACAA	chr2	49419281	-	3		0.595524
	CACAaCCcCAAGGCTAAgAAGCT	chr20	24665574	-	3		0.582786
	tACAgCCGCAAGGCTtACAACGC	chr23	27540802	+	3		0.541957
	CAaATaCGCAAGGCcAACAAATA	chr11	2136041	+	3		0.475357
	CACATtCaCAAGGCTAAaAACAA	chr19	14382516	+	3		0.352585
	CACtTCtGCAAGGCTcACAATCC	chr1	56207368	+	3		0.349303
	CACAgCtGCAAGGCTcACAAGTC	chr15	45232953	+	3		0.330673
	CACATaCaCAAGGCTgACAAACA	chr5	45240652	+	3		0.29291
	CACAgCCGCAtGGCTtACAATTA	chr2	42331540	+	3		0.268702
	CcCATCCGCAAaGCTcACAAAGA	chr17	11404942	-	3		0.266643
	CACATCaGCAAtGCcAACAATTT	chr20	2522274	-	3		0.24066
	CACATCCtCAAGGCTcACAtATT	chr6	11832752	-	3		0.213264
	CACATCCaCAAGGCTAtaAAAAG	chr10	16348129	+	3		0.212406
	CACATttGCAAGGaTAACAAATA	chr14	18678755	+	3		0.16453
	CACATCtGCAAGaCTAAaAATGC	chr8	2290199	-	3		0.145827
	CACATCgGCAAGGCTAAagAATC	chr13	51059760	+	3		0.125383
	CACATCCtCAAGGtTAAaAACAC	chr12	34889863	-	3		0.0822039
	CACATCaGCAAGGtTAAaAATAA	chr10	29395519	-	3		0.0561452
rpl9-NCC NNN	CtaaCAAGGGCCGCACAGTTGCA	chr20	35366307	-	3	1	2.28742
	tCCTggAGGGCCGCACAGTTTAG	chr20	45550601	-	3	2	1.66807
	CgCTCcAGtGCCGCACAGTTCTG	chr19	31596485	-	3	3	1.64022
	gCCTtAAGaGCCGCACAGTTCCC	chr15	166187	-	3		1.63277
	CCCTCAgtGaCCGCACAGTTCAC	chr18	18339362	-	3		1.45932
	CaCTtAAGGGCaGCACAGTTCAA	chr21	26807962	-	3		1.38489
	tCCTCAAGGGCaGCACAGTgGTC	chr17	38350627	-	3		0.734108
	CCCTCAAaGGCtGCACtGTTATG	chr8	41758843	-	3		0.506186
	CCCTCtAGGGCtGCACAGTaTAT	chr15	33052923	-	3		0.391105
	CCCTCcAGcGCCGCACAGaTGGA	chr1	46706930	+	3		0.346226
	CCCTCAgGGGCCcCACAGTaAAC	chr5	15167333	-	3		0.327733
	CtCTCAAGGGaCGCAaAGTTCGC	chr2	29494559	-	3		0.300786
	CCCTCAgGGGCCcCACAGcTCTA	chr17	42354518	+	3		0.247568
	CCCTCAgGGGCCGCACgGaTTCT	chr8	12705469	+	3		0.246289
	CCCTatAGGGCCGaACAGTTGAG	chr24	28831957	-	3		0.240894
	CCCTCAAaGGCCGCtCAGgTGGA	chr12	8858907	+	3		0.237627
	gCCTCAAGGGCCGCACAccTAAT	chr1	44711984	+	3		0.220915
	CCCTCAAGcGCCGCcCAGTcACG	chr13	36853359	-	3		0.192204
	CCCTCAtGGGCCGCACAaTcACC	chr7	55004240	-	3		0.165984
	CCCTCAAGaGCtGCACAtTTTAC	chr7	52450995	-	3		0.157451
	CCCTCAAGGcCCGCACAaaTCAG	chr15	39021862	+	3		0.151953
	CaCTCAAGGGCCGatCAGTTAAC	chr19	11476448	+	3		0.118734
rpl17-NAT NNN	AcGCTAttAAGTACCTGAAGGCT	chr9	22868125	+	3	3	1.73722
	AaaCTAgCAAGTACCTGAAGTCA	chr7	45367366	-	3	1	1.63414
	AGaCgAgCAAGTACCTGAAGAGC	chr15	4665921	-	3	2	1.63414
	AtGaTAACAAGTACCTGAAcTTA	chr25	16492879	+	3		1.49209
	AtGCTAAgAAGTACCTaAAGGCC	chr18	41786276	+	3		1.2131
	AtGCcAACAAGTACCTGAgGCTT	chr18	14257811	+	3		1.05556
	tGGCTAACAAtTACCTGAAaACT	chr20	50480010	-	3		0.82811
	tGGCTAACAAaTACCTGAAaTCA	chr6	14945714	+	3		0.82811
	AGGCTAACgttTACCTGAAGATT	chr5	26765743	+	3		0.724542
	AGGCTAACcctTACCTGAAGAAG	chr20	24376325	+	3		0.724542
	AGtCTAACAcGTACaTGAAGCAA	chr12	40568305	+	3		0.723643
	AGtCTAACAtGTACaTGAAGGCA	chr19	41138112	-	3		0.723643
	tGGCTAAtAAGTACCTGcAGTCT	chr22	31877860	-	3		0.65679
	AGGCTtcCgAGTACCTGAAGGGA	chr3	24006962	-	3		0.585716
	AGGtTAACAAcTgCCTGAAGGTC	chr18	14872070	-	3		0.573968
	AGGCaAcCAAGTACtTGAAGAAT	chr16	12369006	-	3		0.515235
	AGGCTcACAAagACCTGAAGCTG	chr18	1228564	-	3		0.420191
	AGGaaAACAAGTAgCTGAAGTAT	chr9	31083164	-	3		0.419407
	AGGtTAACAAaTACaTGAAGTTT	chr6	44841070	-	3		0.418676
	AGGCTggCAAGTtCCTGAAGTTC	chr6	41360098	+	3		0.406743
	AGGCcAAaAAGTAgCTGAAGTGC	chr1	26471075	+	3		0.398172
	AGaCTAACAAGgACtTGAAGGGG	chr1	26630960	+	3		0.386571
	AtGCTAACAAaTACCTGgAGAAA	chr2	4274373	+	3		0.364519
	AGtCTAtCAAGTACCcGAAGGAA	chr1	17737515	+	3		0.344412
	AGGCTgACAAcTcCCTGAAGCGA	chr18	21354339	+	3		0.330516
	AGGCTAcCAAGaACCTGAtGTTC	chr7	52521953	-	3		0.314738
	AGGCcAACAAGaACCTGcAGAGC	chr16	29744210	+	3		0.286731
	AGaCTAcCAAGTAgCTGAAGTTT	chr5	49001290	+	3		0.282445
	AGGCTAcgAAGTAtCTGAAGATG	chr2	24652523	+	3		0.258845
	AGcCTcACAAGTAaCTGAAGAGA	chr12	17114046	-	3		0.250189
	AGGCccACAAGTAaCTGAAGACA	chr20	54432713	-	3		0.240894
	AGGCTtACAAcTACtTGAAGGAG	chr20	50694341	-	3		0.240473
	AGGCTgACAAcTACaTGAAGAAT	chr6	18145630	-	3		0.240473
	AGGCaAACAAGTtCCTGcAGAAC	chr17	26461750	+	3		0.225538
	AGGCTAACcAGgACgTGAAGCGT	chr19	18438846	-	3		0.204915
	AGGCaAACAAGTAtCTGAAaCTG	chr21	3803094	-	3		0.195776
	AGGgTAACAAGTAaCTaAAGTTG	chr13	37943958	-	3		0.170569
	AGGCTAACAAGTtCCTaAAcTTC	chr2	57929978	-	3		0.15803
	AGGCcAACAAGTggCTGAAGAAC	chr9	25172367	-	3		0.154092
	AGGCTAACAAGTcCtTGAcGCGT	chr6	27432290	+	3		0.0830978
	AGGCTAACAAaTACCaGAgGTCT	chr13	19093201	-	3		0.0803556
	AGGCTAACAAtTACtTGgAGGTT	chr6	20902015	-	3		0.074151
	AGGCTAACAAGgAtCTGcAGTGT	chr25	13421128	-	3		0.036546
ddx21-NGA NNN	AgCAcaCAGCATGCCGTCAACGT	chr1	23158926	-	3	1	1.47807
	AACATCaAGCATGagGTCAAAGC	chr20	4853100	+	3	2	1.35288
	AAaAcCCAGCATGCaGTCAAAGA	chr9	26319599	-	3	3	1.28571
	AAaATCCAGaATGCCGTCAcTTG	chr11	5473138	-	3		1.26895
	AAaATCCAGaATGCCGTCAgACA	chr19	26913697	+	3		1.26895
	AACAcCCAGaATcCCGTCAAACA	chr11	21467124	-	3		0.952477
	AAaATCCAGCtTGCCtTCAATTT	chr21	441364	-	3		0.902715
	AACATCaAGaAcGCCGTCAAGCC	chr17	33303553	-	3		0.750995
	gACATCCAGCAcGCCGTCAgAGT	chr15	6162891	-	3		0.734108
	cACATCCAaCATGCCGTCtATTA	chr25	27131111	+	3		0.688669
	AtCATCCAtCATGCCGTCcAAAC	chr7	31646750	+	3		0.644944
	AcCcTCCAGCATGCCtTCAAAAT	chr8	32207374	-	3		0.541957
	tACATCCAcCATGCtGTCAATTT	chr13	21089067	+	3		0.515956
	cACATtCAGCATGCaGTCAACAA	chr19	40875132	-	3		0.510889
	AAacTCCAGCATGCCcTCAAAAA	chr25	6453752	-	3		0.504264
	AACATCatGCATGCtGTCAAATC	chr21	25908860	-	3		0.489147
	AACATCCAGCATGtCGaCAgCAG	chr21	43100100	+	3		0.447803
	tACATCCAGgATGtCGTCAAATC	chr5	12124025	+	3		0.408036
	AACATCCAatATGCtGTCAATAA	chr5	30670244	+	3		0.383591
	gACATCaAGCATGCCtTCAAAAC	chr20	31087882	+	3		0.370157
	AAtATCCAGCATGCtGaCAATGT	chr11	40921919	-	3		0.32056
	AcCATCCAGCATtCaGTCAAACA	chr13	44520706	+	3		0.308389
	AACAaCCAGCATGCgGcCAAGAA	chr18	41691784	-	3		0.306795
	AACATaCAGCATGCCGaCAtGTG	chr25	10034324	-	3		0.306047
	cACATCaAGCATGaCGTCAAAAA	chr23	41485358	-	3		0.302594
	gACATCaAGCATGaCGTCAAAAC	chr10	3530406	-	3		0.302594
	gACATCaAGCATGaCGTCAAGAA	chr9	8346446	-	3		0.302594
	gACATCaAGCATGaCGTCAATAA	chr3	16617832	-	3		0.302594
	gACATCaAGCATGaCGTCAAAAC	chr19	43053102	+	3		0.302594
	gACATCaAGCATGaCGTCAAAAC	chr19	43054007	+	3		0.302594
	gACATCaAGCATGaCGTCAAAAA	chr6	35928342	+	3		0.302594
	gACATCaAGCATGaCGTCAAATA	chr1	42585080	-	3		0.302594
	AACATCCAtCcTGCCGTCcAAAC	chr5	70113157	-	3		0.300673
	AACATCCAGCATGCtGTaAACCT	chr16	11334169	+	2		0.300612
	AACATCCAGCATGCtGTaAAGCT	chr19	3295104	+	2		0.300612
	AACATCCAGCATGCtGTagAGCT	chr14	9129923	+	3		0.279867
	AACATaCAGtATGCCaTCAACCA	chr6	13465394	-	3		0.26977
	AACATaCAGtATGCCaTCAACCA	chr6	13569623	-	3		0.26977
	gACATaCAGCATGaCGTCAAAAA	chr22	20093531	+	3		0.268037
	AACcTCCAGCAaGCCtTCAATGG	chr2	56869797	+	3		0.251621
	AAaATaCAGCATGaCGTCAACAG	chr22	20066944	+	3		0.250189
	AACATtgAGCATGCCGcCAATAC	chr14	11464963	-	3		0.245885
	AACAgCCAGCAgGCCaTCAAGGC	chr11	19836292	-	3		0.238201
	AAaATCCAGCATGCCtTCAtCAA	chr19	47644400	+	3		0.23698
	AACATaCAGCATGCtGTCAtTTT	chr6	39820011	-	3		0.213041
	AACcTCCAGCATGtCGTCAtGGG	chr1	1344779	-	3		0.208206
	AAaATCCAGCATGaCGTCAtAGT	chr13	45239365	-	3		0.205291
	AACAaCCAGCATGgCGTCAtATT	chr19	2397633	-	3		0.195776
	AACAaCCAGCATaCCaTCAAAAT	chr7	32941755	+	3		0.187365
	AACATCCtGCATGaCGTCAcGCT	chr20	54682714	+	3		0.184746
	AACATCCAGtAgGaCGTCAATTG	chr20	15125029	+	3		0.163834
	AACATtCAGCcTGCCaTCAATAC	chr6	30878794	+	3		0.162565
	AACATCCAGCAaGCtGcCAAGAA	chr19	43634490	+	3		0.123183
	AACATCtAGCATtCCaTCAAACC	chr2	31511133	-	3		0.121491
	AACATCCAGCATcCgGTCAgCCC	chr19	38015491	-	3		0.110006
	AACATCCAGCAcGCtGTCgAGCT	chr2	56884271	+	3		0.105644
	tACATCCAGCATGtCGTtAATCT	chr16	51119318	+	3		0.0978617
	AACATCCAGCAgGCCcgCAAGGT	chr7	22464198	+	3		0.0790581
	AACATCCAGCtTagCGTCAAATC	chr5	49532183	-	3		0.0742438
	AACATCCAGCcTGCtGTaAAGCG	chr2	29026427	+	3		0.074151
	AACATCaAGCATGatGTCAAAAA	chr7	18846639	+	3		0.0728829
	AACATCaAGCATGatGTCAAAAA	chr6	6901363	-	3		0.0728829
	AACATCCAGCcTGCgtTCAACAT	chr18	38474032	+	3		0.0620795
	AtCATCCAGCtTGaCGTCAAGCA	chr14	19882285	-	3		0.0608438
	AACATCCAGCATGCtGTagAACT	chr14	29521737	+	3		0.0537782
	AACATCCAGCtTGatGTCAATTT	chr24	12641507	-	3		0.0537782
	AACATCCAGCtTGatGTCAATTT	chr2	18525827	+	3		0.0537782
	AACATCCAGCtTGatGTCAATTT	chr7	61044673	+	3		0.0537782
	AACATCCAGCtTGatGTCAATTT	chr6	47417228	-	3		0.0537782
	AACATCCAGCtTGatGTCAATTT	chr4	39404992	+	3		0.0537782
	AACATCaAGCATGaCtTCAAGAA	chr22	38799679	-	3		0.0467756
	AACATtCAGCATGtCaTCAATCC	chr2	54858545	+	3		0.0436435
	AACATCCAGCATGtaGTCAgTAT	chr24	120409	+	3		0.0423536
	AACATCCAGCATcCaaTCAAGGA	chr6	58633956	+	3		0.0413851
	AACATCCAGCATcCaaTCAAGGA	chr6	58634957	+	3		0.0413851
	AACATCCAGCATcCaaTCAAGGA	chr6	58636182	+	3		0.0413851
	AACATCCAGCtTGatGTCAATTT	chr14	36591967	+	3		0.0401507
	AACATCCAGCATGCtGTagATCT	chr14	45782561	-	3		0.0401507
	AgCATaCAGCATGCCGTCAgGAC	chr13	156198	-	3		0.0401507
	AACATCCAGCATGCtGTagAGCT	chr5	25980471	-	3		0.0401507
	AACATCCAGCATGCtGTagAGCC	chr11	41904434	-	3		0.0401507
	AACATCCAGCATGCtGTagAGCA	chr20	6785411	+	3		0.0401507
	AACATCCAGCATGCtGTagAGCT	chr17	2165486	-	3		0.0401507
	AACATCCAGCATGCtGTagAGCT	chr17	51724581	+	3		0.0401507
	AACATCCAGCATGCtGTagAGCT	chr9	25183887	-	3		0.0401507
	AACATCCAGCATGCtGTagAGCT	chr3	14650959	-	3		0.0401507
	AACATCCAGCATGCtGTagAGCT	chr3	54368604	+	3		0.0401507
	AACATCCAGCATGCtGTagAGCT	chr19	27710841	+	3		0.0401507
	AACATCCAGCATGCtGTatAGCT	chr19	37016034	-	3		0.0401507
	AACATCCAGCATGCtGTagAGCT	chr7	31348874	+	3		0.0401507
	AACATCCAGCATGCtGTagAGCT	chr7	48077005	-	3		0.0401507
	AACATCCAGCATGCtGTagAGCT	chr22	10724216	-	3		0.0401507
	AACATCCAGCATGCtGTagAGCC	chr6	59611715	-	3		0.0401507
	AACATCCAGCATGCtGTagAGCT	chr4	12986160	-	3		0.0401507
	AACATCCAGCATGCtGTagATCT	chr8	1545147	+	3		0.0401507
	AACATCCAGCATGCtGTagAGCT	chr15	1691084	-	3		0.0401507
	AACATCCAGCATGCtGTagAGCT	chr15	25308731	-	3		0.0401507
	AACATCCAGCATGatGcCAAAAA	chr3	41628916	-	3		0.0356658
	AACATCCAGCATGaCaTCAtCAG	chr18	49951956	-	3		0.0271821
	AACATCCAGCATGtCcTCAtAAA	chr2	1209863	-	3		0.0271821
	AACATCCAGCATGCCaTagACCT	chr11	20425492	+	3		0.0246357
mitfa-NAT NNN	TGCTtTTTCTGCAATTTCCTCTC	chr20	40305404	-	1	1	100
	TGCTCTTTCTGCAATaTCCTGTT	chr11	23204423	-	1	2	17.2
	TGtTCcTTCTGCAATTTCCTTTG	chr5	67425544	-	2	3	3.61388
	TGCTCTcTCgGCAATTTCCTCTG	chr3	10592478	-	2		3.59994
	TcCcCTTcCTGCAATTTCCTGGA	chr20	21643814	+	3		2.54351
	TGtTaTTaCTGCAATTTCCTTGC	chr3	40303709	-	3		2.39259
	gcgTCTTTCTGCAATTTCCTGAA	chr24	41138458	-	3		2.28742
	TtCTCTgTCaGCAATTTCCTTGC	chr5	24321044	+	3		1.68099
	TtgTCTTTgTGCAATTTCCTTTT	chr6	14606648	+	3		1.53233
	TtCTtTTTCTGCAATTTCCcTCT	chr16	41505140	-	3		1.49209
	TtCTtTTTCTcCAATTTCCTCTC	chr5	68948921	+	3		1.48312
	TtCTtaTTCTGCAATTTCCTCTG	chr8	32428755	-	3		1.46807
	TttTCTTTCTtCAATTTCCTCTC	chr11	35629958	-	3		1.46236
	TGCTCTTTaTGCcATTTCCTCCT	chr17	25707133	+	2		1.42174
	TGCTtgTaCTGCAATTTCCTTTA	chr7	30259791	-	3		1.40354
	TtCTtTTTCTGaAATTTCCTGTT	chr8	25830144	-	3		1.38489
	aGCTCTTcCTGgAATTTCCTCGA	chr1	23670064	+	3		1.38489
	TtaTCTTTCTGtAATTTCCTCTG	chr3	38019286	+	3		1.3655
	TGtTaTTTCTGtAATTTCCTTGA	chr5	39619454	-	3		1.29636
	TGtTtTTTCTGtAATTTCCTACA	chr18	2138519	-	3		1.29636
	TGagCTTTCTGaAATTTCCTCAG	chr3	21094295	-	3		1.29636
	TGgTtTTTCTGtAATTTCCTATA	chr2	17579805	+	3		1.29636
	ctCTCTTTCTGCAATTaCCTCAA	chr12	12044556	-	3		1.29012
	TGtTCTTTCaGCAATTTCCaAGG	chr13	11049360	-	3		1.26895
	TcCaCTTTCTGCAATTcCCTCTC	chr21	44487545	-	3		1.2131
	caCTCTTTCTGCtATTTCCTCTA	chr20	11933545	+	3		1.1507
	TtCTCTTTCcGCAATTaCCTCGA	chr9	20274975	-	3		1.11727
	aGaTCTTTCTGCAATTTCtTGTG	chr5	59075539	+	3		1.11134
	TcCTCTTcCTGCtATTTCCTCCC	chr9	53594886	-	3		1.08933
	TatTCTTTCTGCgATTTCCTGTC	chr18	18382463	-	3		1.07408
	TttTCTTTCTGCgATTTCCTACA	chr18	41734304	+	3		1.07408
	TtCTCTgTaTGCAATTTCCTAAA	chr18	35582014	-	3		1.06144
	TaaTCTTTCTGCAATTTCaTTTG	chr7	20319285	+	3		1.04078
	aGCTCTTTCaGCAATTTCaTAAT	chr6	28570883	-	3		1.03808
	TGCTtTTaCTGCtATTTCCTAAA	chr25	2046204	+	3		1.03418
	TtCTCcTTgTGCAATTTCCTATT	chr17	25666009	+	3		0.94022
	TGCTtTgTCTGCAATTTCCcCAA	chr8	42689861	+	3		0.897414
	TGCaCTTTtTcCAATTTCCTGAT	chr14	24719113	-	3		0.862516
	TGCTtgTTCTtCAATTTCCTTTA	chr7	2503021	+	3		0.854046
	TGCTCTTTCTGCcATTTCaTGCT	chr18	1097781	-	2		0.815562
	TGCTCTTgaTcCAATTTCCTACT	chr17	1589828	+	3		0.78669
	TGCTgTTTgTGtAATTTCCTAAA	chr8	23507800	+	3		0.764609
	cGCTCTTTCTGtAATTTCCcTGG	chr23	18594604	+	3		0.734108
	aGCTCTTTCTGtAATTTCCcTCA	chr20	26333500	-	3		0.734108
	TGCTCTcTCTGCAgTTTCCTTCT	chr1	39652125	-	2		0.721482
	TGCTtTTTtTGCAATTgCCTGTG	chr4	16937698	+	3		0.699447
	TGCTCTcTCaGCAATTaCCTCGA	chr18	32263831	-	3		0.681696
	TtCTCTTTgTGCcATTTCCTTGA	chr3	13888742	+	3		0.665583
	TGCTCTTTaaGCAATTTCCcACT	chr1	4135627	-	3		0.660521
	TaCTtTTTCTGCAATTTtCTGGG	chr5	40826036	-	3		0.65679
	atCTCTTTCTGCAATTTgCTTTA	chr10	8975767	-	3		0.65679
	TcCTtTTTCTGCAATTTaCTTTG	chr7	38237551	-	3		0.65679
	TGtTCcTTCTGCtATTTCCTCAT	chr11	887647	-	3		0.64982
	TGaTCcTTCTGCtATTTCCTCAT	chr11	892957	-	3		0.64982
	aGtTCTTTCTGCAATTTgCTGCT	chr7	33866047	-	3		0.647595
	TGCTCTTTCTGtAATTTaCTGCA	chr16	38329100	-	2		0.645144
	TtCTCTTTtTGCAATTTCtTACA	chr20	34004744	+	3		0.644944
	TGaTCTTTtTGCAATTTCtTAAA	chr16	44548300	-	3		0.635915
	TGCTgTTTgTGCtATTTCCTTAA	chr20	37381110	-	3		0.631882
	TGggCTTTCTGCAATTTaCTCAT	chr18	13962179	-	3		0.608933
	aGCTCTTTCaGCAATTTaCTATA	chr16	7982269	+	3		0.604904
	TtCTCTTTCTcCtATTTCCTGTT	chr23	15186047	+	3		0.60458
	TGCaCaTTCTGCAATTTCtTGTG	chr5	22640308	-	3		0.600485
	TGCTCTTTCaatAATTTCCTGGT	chr10	33382664	+	3		0.583428
	TGCaCTTTCTtCAATTTCaTTTG	chr3	26995375	-	3		0.550858
	aGCTtTTTCTGCAATgTCCTCGA	chr18	16020573	-	3		0.541957
	TcCTCTTTCTGtcATTTCCTGTG	chr9	17820194	-	3		0.535952
	TGtTCTTgCTGCAATgTCCTCCA	chr23	24504063	+	3		0.504264
	TGCTCTTgCTtCAATTTCtTTAT	chr10	37834538	-	3		0.4921
	TGCTaTTTCTGaAATTTCtTTTT	chr21	15868527	-	3		0.488328
	TGCTgTTTCTGtAATTTCtTTAA	chr16	45496365	-	3		0.488328
	TGCTCTTcCTGacATTTCCTCCA	chr22	19976208	-	3		0.462028
	TcCTCTTcCTGCAtTTTCCTCAA	chr14	38551829	-	3		0.443036
	TcCTCTTTCTtCAAaTTCCTCTC	chr8	48358031	+	3		0.442263
	aGtTCTTTCTGCAtTTTCCTGAA	chr9	36764286	+	3		0.436833
	TGtTCTTTCTtCAAaTTCCTACT	chr14	33856494	-	3		0.436071
	TGCTCTTTCaGCtATTTCCaGTA	chr5	8292168	-	3		0.418366
	TGCTCTTctTGCAAgTTCCTTAT	chr16	50905814	-	3		0.416494
	TGCTgTTTCTGCAATTTCaaAGT	chr7	57809959	-	3		0.413888
	TGCTgTTTCTGCAATTTCtcAGA	chr6	39376363	-	3		0.413888
	cGCTCTTTCaGCAtTTTCCTTTA	chr14	28686381	+	3		0.408036
	cGCTCTTTCaGCAtTTTCCTTTA	chr12	8484669	+	3		0.408036
	cGCTCTTTCaGCAtTTTCCTTTA	chr25	21869192	+	3		0.408036
	cGCTCTTTCaGCAtTTTCCTTTA	chr4	61526073	-	3		0.408036
	cGCTCTTTCaGCAtTTTCCTTTA	chr4	63873303	+	3		0.408036
	cGCTCTTTCaGCAtTTTCCTTTA	chr4	68475004	-	3		0.408036
	cGCTCTTTCaGCAtTTTCCTTTA	chr8	42082437	+	3		0.408036
	TcCTCTTTCTGCAATTaCaTGCA	chr16	26631789	-	3		0.406389
	TGCTCaTTCTGaAATTTCCaAGT	chr1	9331280	-	3		0.391105
	TGCTCTTTaTtaAATTTCCTTTT	chr21	11347026	+	3		0.387052
	TGCTtTTTCTGCAATTgCtTTGC	chr22	1874388	-	3		0.382127
	TGCTtTTTCTGCAATTgCtTTGC	chr4	33121303	-	3		0.382127
	TGCTCTcTCTcCcATTTCCTGGA	chr17	21024551	+	3		0.373128
	TtCTCTaTCTGCAATgTCCTTGA	chr9	17666616	-	3		0.370157
	TGCTCgTTgTGCAATTTCaTTAT	chr14	1361219	+	3		0.346226
	TaCTCaTTCTGCAATaTCCTAAA	chr15	7934260	-	3		0.327884
	TGCTaTTTCTaCAATTTaCTGCT	chr2	45596240	-	3		0.323446
	TGtTCTTTCTGCAAcTaCCTGAG	chr10	30556032	+	3		0.32056
	TGCTCTTTtTtCtATTTCCTTTT	chr1	14065184	-	3		0.318447
	TGCTtTTTCTGCAAaTgCCTCGC	chr9	52660431	+	3		0.306795
	TGCTCTTTCTGCAATTTCCTAAT	chr6	43434623	-	0		0.306795
	TGCcCTTTCTGaAATTTgCTCAG	chr21	27643717	-	3		0.303849
	TcCTCTcTCTGCAtTTTCCTTCT	chr20	22602970	-	3		0.302594
	aGCTCTcTCTGCAgTTTCCTGCG	chr3	4761471	+	3		0.302594
	TtCTCTgTCTGCAgTTTCCTAAA	chr22	39006484	+	3		0.302594
	aGCTCTcTCTGCAgTTTCCTGCG	chr6	7495745	-	3		0.302594
	TGtTCTTTCTGtAATTTtCTCTG	chr9	38858924	+	3		0.299595
	TGCTCTcTCTGCtATTcCCTTTC	chr3	17397088	-	3		0.286446
	TaCTCaTTCTGCAtTTTCCTATT	chr19	17140539	-	3		0.268037
	TGCTCTTTCaaCAATTTaCTTTG	chr7	27233615	-	3		0.267727
	TGCTCTcgCTGCAgTTTCCTGAT	chr23	700619	+	3		0.258845
	TaCTCTTTCTGCtATTTtCTCTT	chr21	32600422	-	3		0.254178
	TGtTCcTTCTGCAtTTTCCTTTT	chr15	44817349	-	3		0.250189
	TcCTCTTTCTcCAtTTTCCTCCT	chr10	39050480	-	3		0.245885
	TGCTCTTTCTtttATTTCCTCCG	chr13	47476967	-	3		0.245154
	TGCTCTTTCTttgATTTCCTCAA	chr4	31621862	+	3		0.245154
	TGCTCaTgCTGCAtTTTCCTTTC	chr23	43819104	+	3		0.240894
	TGCTCTTTCaGgAATTTtCTGTC	chr15	38179884	+	3		0.237337
	TGgTCTTTCTGCtATTTtCTGTA	chr19	33805143	-	3		0.235657
	TGCTCTgTgTGCAATTTgCTCAA	chr16	31748002	+	3		0.230233
	TGCTaTTTCTGCtATTTtCTGCC	chr21	36235346	+	3		0.225538
	TGCTaTTTCTGCtATTTtCTTTA	chr11	35122825	+	3		0.225538
	TGCTgTTTCTGCAATTaaCTATT	chr5	27328310	+	3		0.224372
	TaCTCTTTCTGCAtTTTCCaTCT	chr25	10283993	+	3		0.222321
	TGCTgTTTCTcCAtTTTCCTCAG	chr7	4321208	+	3		0.220985
	TcCTCTTTCTGgAtTTTCCTTGA	chr6	7496167	-	3		0.217974
	TGCaCTTTCTGCAcTTTCCaAGG	chr11	4637372	-	3		0.208206
	TaCTCTTTCTGCAATTTttTTAT	chr18	36149350	-	3		0.206889
	TGaTCTTTCTGCAATTTaaTCAA	chr21	19853272	+	3		0.203992
	TGCTaTTTCTGaAgTTTCCTTTT	chr4	11370304	+	3		0.1959
	TGCTaTTTCTGCAATTTttTAAA	chr13	18786581	-	3		0.194537
	TGCTtTTTCTGCAATTTaaTTAC	chr16	32962029	-	3		0.194537
	TtCTCTTTCTGCAtTTaCCTCAT	chr5	21876685	+	3		0.180752
	TaCTCTTTCTGCAAaTTtCTCTT	chr5	54636337	+	3		0.17602
	TGCTCTTTCTGCAcTTTaCTCAC	chr7	65031349	-	2		0.175594
	aGCTCTTTCTGCtgTTTCCTTCA	chr4	15563109	-	3		0.171455
	TtCTCTTTCTGCttTTTCCTCAT	chr1	33970210	+	3		0.171455
	TcCTCTTTCTGCgtTTTCCTTCA	chr15	19314643	+	3		0.171455
	TGCTtTTTCTGCAgTTgCCTGTC	chr24	2564820	-	3		0.170569
	TGCTCTTTaTGCAAaTgCCTCCC	chr9	6751213	+	3		0.168469
	TGCTCTTTCcGCAtTTTCCaTAG	chr16	23004665	-	3		0.161076
	TGtTCTTTCTGCAcTTTCgTCAT	chr2	47070006	+	3		0.155076
	TGCTCTcTCTGtAATaTCCTGAA	chr13	25455502	-	3		0.154454
	TGCTtTTTCTGCttTTTCCTTCT	chr21	7393366	+	3		0.154092
	TGCTgTTTCTGCtgTTTCCTCTG	chr21	8138051	+	3		0.154092
	TGCTCTTTCTGtcATTTCtTCAG	chr24	87138	-	3		0.152553
	TGCTCTTTtTGCAAgTTCtTCAC	chr13	16195202	+	3		0.14519
	TGCTCTTTgTGCAAgTTCaTTTT	chr12	43397773	+	3		0.14519
	TGCTCTTTCTcaAATTTtCTATT	chr17	30068114	-	3		0.136128
	TGCTCTTaCTGCAcTTTCaTCAG	chr7	21949548	-	3		0.132113
	TGCTCTTTCTGgAAaTgCCTCAT	chr6	47519857	+	3		0.123183
	TGCTtTTTCTGCAgcTTCCTGTT	chr14	12064922	-	3		0.112401
	TGCTCTTTgTGCAtTTTCCaCTC	chr7	34855069	+	3		0.10686
	TGCTCTTTaTGCAATTTatTGTA	chr23	39318743	+	3		0.106184
	TGCTCTTTaTGCAATTTatTGTA	chr5	56514478	-	3		0.106184
	TGCTCTTTaTGCAATTTatTGTA	chr20	11799118	+	3		0.106184
	TGCTCTTTaTGCAATTTatTGTA	chr3	25612309	+	3		0.106184
	TGCTCTTTaTGCAATTTatTGTA	chr16	53297704	-	3		0.106184
	TGCTCTTTaTGCAATTTatTGTA	chr19	48461968	+	3		0.106184
	TGCTCTTTaTGCAATTTatTGTA	chr22	16647959	-	3		0.106184
	TGCTCTTTaTGCAATTTatTGTA	chr22	20720105	-	3		0.106184
	TGCTCTTTaTGCAATTTatTGTA	chr22	30862086	-	3		0.106184
	TGCTCTTTaTGCAATTTatTGTA	chr4	48153364	-	3		0.106184
	TGCTCTTTCTGCAAaTaCCcAGT	chr17	12674714	-	3		0.104406
	TtCTCTTTCTGCAcTTTtCTCCC	chr1	44831889	+	3		0.0978617
	TGCTCTTTCTtCAATcaCCTGCA	chr1	18967046	-	3		0.0934792
	TGCTCTTTCTtCAcTTTCCcTCC	chr10	8598118	-	3		0.0921508
	TGtTCTTTCTGCAgTTTtCTTCA	chr10	32399118	+	3		0.090731
	TGCTCTTTaTGCccTTTCCTATA	chr17	23500168	+	3		0.0854929
	TGCTCTTTtTGCtcTTTCCTCCT	chr16	38553606	-	3		0.0854929
	TcCTCTTTCTGCAcTgTCCTTTA	chr24	39248082	+	3		0.0807516
	gGCTCTTTCTGCAtTaTCCTGAT	chr9	49909852	+	3		0.0807516
	TGCTCTTTCTGCAAcTcCtTATG	chr25	18302861	-	3		0.0788675
	TGCTCTTTCTcCAAaTTgCTCTA	chr2	21819144	-	3		0.074151
	TGCTCTTTCTGCcATcTCCcCAC	chr13	30114333	-	3		0.0706006
	TGCTCTTTCTGgAtTTaCCTTCA	chr1	10908939	-	3		0.0684863
	TGCTCTTTCTGtctTTTCCTTTT	chr24	17055129	+	3		0.0658161
	TGCTCaTTCTGCAcaTTCCTTCT	chr18	24838886	-	3		0.0645595
	TGCTCTTTCTGCtATTTtaTTTT	chr2	5482445	-	3		0.060773
	TGCTCTTTCTGCAATTgtgTTAG	chr18	39457076	-	3		0.0551438
	TGCTCTTTCTcCAccTTCCTGAA	chr15	27254440	-	3		0.0537782
	TGCTCTTTCTGCAAgTTgCaAAA	chr2	36194444	-	3		0.0531519
	TGCTCTTTCTGCAcTTTCtgTAG	chr19	2232622	+	3		0.0497813
	TGCTCTTTCTGCAgTTTCtcCTT	chr8	25804829	-	3		0.0497813
	TGCTCTTTCTGCtAaTTtCTCTT	chr6	17265495	-	3		0.049328
	TGCTCTTTtTGCAgTTTtCTTAG	chr20	5476427	+	3		0.0476834
	TGCTCTTTCTGCtgTTTCgTTAG	chr11	30590538	-	3		0.0461999
	TGCTCTTTCTGgAgTTTtCTTAT	chr11	25279806	-	3		0.036546
	TGCTCTTTCTGCAtcTTCaTCTG	chr19	32070719	-	3		0.0305227
	TGCTCTTTCTGCAtTTatCTATC	chr24	28066559	+	3		0.0272832
	TGCTCTTTCTGCAcTcTCCgGGG	chr12	37420205	+	3		0.0271821
	TGCTCTTTCTGCttTcTCCTGTA	chr20	53206609	-	3		0.0230089
	TGCTCTTTCTGCAAaaTgCTTCA	chr25	21558115	-	3		0.0209599
rpl9-NGT NNN	CTCAAGGaCtGCAgAGTTACAGC	chr23	32000757	-	3	3	1.34904
	CTCAAtGGCaGCACAGTgACAGT	chr21	14193066	+	3	1	1.32473
	CTCAAGGGCCaCACAGTagCAGG	chr11	5459995	+	3	2	1.19157
	aaCAAGGGCCGCACAGTTgCATT	chr20	35366305	-	3		1.12712
	CTCcAGGGCaGCACAGcTACGAC	chr13	4984252	+	3		1.05432
	CTtAAGaGCCGCACAGTTcCCAT	chr15	166185	-	3		0.710851
	CaCAtGGGCCGCACAGTcACATT	chr7	58515175	-	3		0.65679
	tTCAAGGGCtGCACAGTgACACA	chr13	17993379	-	3		0.604904
	CTCAAGaGCCcCACAGTTAgTTT	chr7	69278861	-	3		0.470005
	gTCAAGGaCCGCAaAGTTACGTC	chr15	25909331	+	3		0.443036
	CTCgAGaGCCGCACAGTaACAAT	chr2	46500721	+	3		0.421806
	CTCAAGGGtCaCACAGTTAtCAG	chr5	67665425	-	3		0.398034
	CTCAAGtGCCcCcCAGTTACTAT	chr12	3885662	+	3		0.373128
	CTCAAaGGCaGCACAGTgACATG	chr19	35288799	-	3		0.324731
	CTCAAGGGCacCACAGTgACAAA	chr15	24906380	-	3		0.267727
	CTCAAGGGgaGCACAtTTACTCT	chr10	3039815	-	3		0.246185
	CTCAAGGGgaGCACAtTTACTCT	chr10	3322548	+	3		0.246185
	CTCAAGGGCCGatCAGTTAaCAC	chr19	11476450	+	3		0.212176
	CTCAAGGGCCGCACAGTTACCGT	chr1	22583134	-	0		0.212176
	CTCAAGcGCCGCcCAGTcACGGT	chr13	36853357	-	3		0.145827
	CTCAAGGGaCGCACAtTTAaAAA	chr20	34579328	+	3		0.123355
	CTCAAGGGCCcCACAtTTAtCCT	chr24	6544375	+	3		0.106375
	CTCAtGGGCCGCACAaTcACCAC	chr7	55004238	-	3		0.100239
	CTCAAGGGCCGCACAccTAaTTT	chr1	44711986	+	3		0.0670065
	CTCAAGGGCCGCACAacaACCCC	chr7	37591763	-	3		0.0301103
tsr2-NGT NNN	CAAaATaGCGgCGCTCTCATTGG	chr22	15831496	-	3	1	1.96415
	CAAGATGGCaCCttTCTCATTGT	chr1	42311156	+	3	2	1.12887
	CAAGATGGCGCtGCTCTgcTGGC	chr18	32122506	-	3	3	1.07826
	CAAGATGGCGCaGCTCTgtTTTG	chr13	21594463	-	3		1.07726
	CAgGcTGGCcCCGCTCTCATTAG	chr4	26374777	+	3		1.03977
	CAAGgctGCGCCGCTCTCATGTG	chr4	71322253	-	3		0.958618
	CAAGcTcGCGCaGCTCTCATCTC	chr4	22744100	+	3		0.85471
	CtAGATGGaGCCaCTCTCATGTT	chr15	1797078	-	3		0.665583
	CtAGATGGCcCCGCTCTaATCAA	chr7	33165558	-	3		0.604904
	CAAGATGGCaaCGCTCTCAgGAG	chr9	32255583	-	3		0.599982
	CAAGATGGCGCtGCTaTCATTTG	chr2	43688028	+	2		0.508815
	CAAaATGGgGCCGCTCTtATTCA	chr2	38391489	-	3		0.377341
	CAcGATGGaGCCGCTCTaATTAG	chr15	4317094	-	3		0.372058
	CAAGATGGaGCaGCTCTCAgAGG	chr5	41706158	-	3		0.352852
	CAAGATGGaGCaGCTCTCAgAGG	chr5	41861997	-	3		0.352852
	CAAGATGGaGCaGCTCTCAgAGG	chr5	42158908	-	3		0.352852
	CAAcATGGCGCCGCaCaCATACG	chr7	52478017	+	3		0.306795
	CAAGATGGCaCCGCaCcCATCAG	chr12	19926444	+	3		0.241706
	aAAGATGGCGCCGCaCTtATTTA	chr17	9904207	-	3		0.17602
	CAAGAgGGCGaCGgTCTCATTAG	chr1	8082399	-	3		0.133696
	CAAGATGGCGCCGCTCgCtcTCG	chr2	4322666	+	3		0.117321
	CAAGATGGCGCtGtTCTCAgACG	chr3	9570506	-	3		0.0816905
	CAAGATGGCGCCGCTCggAgGAT	chr13	8811	+	3		0.0729999
	CAAGATGGCGCtGCggTCATTCA	chr20	37849201	-	3		0.0550326
	CAAGATGGCGCtGtaCTCATCAG	chr20	47182148	-	3		0.0455781
	CAAGATGGCGCCGCcagCATGAG	chr2	1283862	+	3		0.0411712
	CAAGATGGCGCCGtTgTCAcTGG	chr5	15983437	+	3		0.0271821
	CAAGATGGCGCCGCTCTCATCGT	chr8	8307419	-	0		0.0271821
	CAAGATGGCGCCGggtTCATCTC	chr5	27671115	-	3		0.0159338
rpl17-NGA NGN	TAAtAAGaAaCTGAAGGATGAGG	chr8	30668379	-	3	1	2.34257
	TAAtAAtTAtCTGAAGGATGAGC	chr22	3883532	-	3	2	1.59998
	aAACAtGTACaTGAAGGATGTGT	chr20	20939945	+	3	3	1.34514
	TAAtcAGTACCaGAAGGATGAGC	chr7	5430876	+	3		1.31477
	TgACAAGaACCTGAAGtATGAGG	chr16	20513677	-	3		1.2131
	cAACAAaTtCCTGAAGGATGAGA	chr9	18489811	+	3		1.11518
	cAACAAGTACaTGAAGGAgGAGA	chr9	29658653	-	3		0.625551
	TAACAAcTcCCTGAAGGATtTGG	chr7	31798508	-	3		0.517429
	cAACAAGTACCTGAAGGAgcTGT	chr18	50909082	-	3		0.470008
	TAACAtGTACCTtAAGGATcTGC	chr12	32156219	-	3		0.307637
	TAACAAGagCCTGgAGGATGAGT	chr2	17388244	+	3		0.231558
	TAACAAaTACCTGAAatATGTGT	chr12	21682913	+	3		0.127309
	TAACAAGTACCTGcAGaAaGAGG	chr12	1495660	-	3		0.043848
ddx21-NGC NGN	CCcCTCCTCAACATCCAGaATGT	chr11	30494286	-	2	3	4.75904
	CCGCTCtTCgACATCCAGCATGG	chr20	29906243	-	2	1	3.59994
	CCtCTCCTCttCATCCAGCATGT	chr10	10992759	+	3	2	1.54683
	aCGCTCCTtgACATCCAGCATGT	chr25	21108846	-	3		1.50378
	CtGaTCCTCAAtATCCAGCATGA	chr3	42571655	+	3		1.38489
	CCcCTCCTCcACcTCCAGCATGT	chr9	29858450	+	3		0.98923
	gCGCTCCTCAACATCCtGaAGGT	chr25	6325493	-	3		0.433941
rpl9-NGT NGN	CTCAAGGGCCaCACAGTagCAGG	chr11	5459995	+	3	2	1.19157
	CTCAAGGaCtGCAgAGTTACAGC	chr23	32000757	-	3	3	0.349043
	CTCAAtGGCaGCACAGTgACAGT	chr21	14193066	+	3	1	0.324731
	CTCAAGcGCCGCcCAGTcACGGT	chr13	36853357	-	3		0.145827
