# Supplementary material for: SpG and SpRY variants expand the CRISPR toolbox for genome editing in zebrafish
Source: Nat Commun. 2022 Jun 14;13:3421. doi: 10.1038/s41467-022-31034-8 (PMC9198057; doi:10.1038/s41467-022-31034-8)
Supplement: Supplementary file 8 — Supplementary Data 6 [file 41467_2022_31034_MOESM8_ESM.xlsx]

## Sheet: Sheet1
Supplementary Data 6. P values caculated in the study.
Fig. 1d
P-value	tyr-NGG	rpl17-NGA	rpl17-NGT	rpl17-NGC
mRNA (IVT gRNA) vs RNP (IVT gRNA)	0.0150247	0.000888708	0.000464774	4.92802e-05
mRNA (IVT gRNA) vs mRNA (EE gRNA)	0.00286094	2.1253e-05	0.00016331	7.15195e-06
mRNA (IVT gRNA) vs RNP (EE gRNA)	5.97341e-05	2.8461e-05	1.02627e-05	2.09251e-06
RNP (IVT gRNA) vs mRNA (EE gRNA)	0.0229483	0.0117684	0.0163954	0.000780127
RNP (IVT gRNA) vs RNP (EE gRNA)	0.00121456	0.00780409	0.000665114	0.000184403
mRNA (EE gRNA) vs RNP (EE gRNA)	0.282043	0.32946	0.0200283	0.0406421
Fig. 1g
Experiment	p-value
NGA vs NGT	0.663949
NGA vs NGC	0.0428406
NGT vs NGC	0.08772
Fig. 2c
Experiment	p-value
NGN vs NAN	0.723585
NGN vs NTN	0.00293023
NGN vs NCN	0.000236484
NAN vs NTN	0.0576609
NAN vs NCN	0.0224775
NTN vs NCN	0.672312
Fig. S15
Sample	P-value
rpl17-NGA	0.359096
rpl9-NGT	0.300125
rpl9-NGC	0.650652
rpl9-NGG	0.0240573
rpl17-NAA	0.343939
rpl17-NAT	0.0123343
rpl17-NAC	0.0120946
rpl17-NAG	0.545624
rpl17-NTA	0.0483001
rpl9-NTT	0.00524737
rpl17-NTC	2.11732e-05
rpl9-NTG	0.678793
rpl17-NCA	0.00387673
rpl17-NCT	NA
rpl9-NCC	0.7898
rpl17-NCG	0.0278483
Fig. S16
Experiment	P-value
ddx21-NGA-IVT gRNA vs EE gRNA	0.000162149
ddx21-NGT-IVT gRNA vs EE gRNA	0.000921742
ddx21-NGC-IVT gRNA vs EE gRNA	0.021791
rpl19-NGA-IVT gRNA vs EE gRNA	0.000510727
rps16-NGC-IVT gRNA vs EE gRNA	6.36256e-05
Fig. S17b
Experiment	P-value
mitfa-HDR vs mitfa-SpRY-CBE4max	3.54976e-06
