# Supplementary material for: SpG and SpRY variants expand the CRISPR toolbox for genome editing in zebrafish
Source: Nat Commun. 2022 Jun 14;13:3421. doi: 10.1038/s41467-022-31034-8 (PMC9198057; doi:10.1038/s41467-022-31034-8)
Supplement: Supplementary file 11 — Source Data [file 41467_2022_31034_MOESM11_ESM.xlsx]

## Sheet: Fig. 1c
Fig. 1c. Phenotype statistics of embryos injected with SpCas9 mRNA/gRNA duplex, SpGCas9 mRNA/gRNA duplex, SpCas9: gRNA RNP complex, and SpGCas9: gRNA RNP complex.
Phenotype Sample	WT-like	Mosaic 1	Mosaic 2	Albino	n
SpCas9 (mRNA)	0.0221	0.1323	0.4596	0.386	272
SpGCas9 (mRNA)	0.2127	0.4362	0.3298	0.0213	188
SpCas9 (protein)	0.0038	0.0382	0.05	0.908	261
SpGCas9 (protein)	0.0431	0.0549	0.8314	0.0706	255

## Sheet: Fig. 1d
Fig. 1d. Indel efficiency edited by SpGCas9 mRNA/gRNA duplex or SpGCas9: gRNA RNP complex containing IVT gRNAs (in vitro-transcribed gRNA) or EE gRNAs.
Sample		1#	2#	3#	n	Average	SD
mRNA (IVT gRNA)	tyr-NGG	0.55	0.58	0.6	3	0.576667	0.0251661
	rpl17-NGA	0.25	0.27	0.29	3	0.27	0.02
	rpl17-NGT	0.2	0.24	0.22	3	0.22	0.02
	rpl17-NGC	0.15	0.13	0.14	3	0.14	0.01
RNP (IVT gRNA)	tyr-NGG	0.65	0.74	0.71	3	0.7	0.0458258
	rpl17-NGA	0.5	0.6	0.58	3	0.56	0.052915
	rpl17-NGT	0.51	0.46	0.44	3	0.47	0.0360555
	rpl17-NGC	0.4	0.38	0.36	3	0.38	0.02
mRNA (EE gRNA)	tyr-NGG	0.8	0.92	0.95	3	0.89	0.0793725
	rpl17-NGA	0.68	0.72	0.73	3	0.71	0.0264575
	rpl17-NGT	0.55	0.62	0.63	3	0.6	0.043589
	rpl17-NGC	0.51	0.53	0.55	3	0.53	0.02
RNP (EE gRNA)	tyr-NGG	0.98	0.93	0.94	3	0.95	0.0264575
	rpl17-NGA	0.75	0.76	0.7	3	0.736667	0.0321455
	rpl17-NGT	0.72	0.68	0.72	3	0.706667	0.023094
	rpl17-NGC	0.56	0.59	0.57	3	0.573333	0.0152753

## Sheet: Fig. 1f
Fig. 1f. The editing efficiency of SpGCas9 at 9 targets with NGH PAMs.
Sample	1#	2#	3#	n	Average	SD
rpl9 -NGA	0.37	0.49	0.37	3	0.41	0.069282
rpl9 -NGT	0.83	0.9	0.78	3	0.836667	0.0602771
rpl9 -NGC	0.23	0.11	0.18	3	0.173333	0.0602771
rps16 -NGA	0.81	0.7	0.69	3	0.733333	0.0665833
rps16 -NGT	0.59	0.73	0.42	3	0.58	0.155242
rps16 -NGC	0.43	0.36	0.43	3	0.406667	0.0404145
ddx21 -NGA	0.77	0.86	0.67	3	0.766667	0.0950438
ddx21 -NGT	0.43	0.35	0.29	3	0.356667	0.0702377
ddx21 -NGC	0.27	0.1	0.17	3	0.18	0.08544

## Sheet: Fig. 1g
Fig. 1g. The preference of SpGCas9-mediated mutagenesis for the last N of NGN PAMs.
Sample	1#	2#	3#	n	Average	SD
rpl9 -NGA	0.37	0.49	0.37	3	0.41	0.069282
rps16 -NGA	0.81	0.7	0.69	3	0.733333	0.0665833
ddx21 -NGA	0.77	0.86	0.67	3	0.766667	0.0950438
rpl17 -NGA	0.8	0.71	0.7	3	0.736667	0.0550757
rpl9 -NGT	0.83	0.9	0.78	3	0.836667	0.0602771
rps16 -NGT	0.59	0.73	0.42	3	0.58	0.155242
ddx21 -NGT	0.43	0.35	0.29	3	0.356667	0.0702377
rpl17 -NGT	0.82	0.7	0.6	3	0.706667	0.110151
rpl9 -NGC	0.23	0.11	0.18	3	0.173333	0.0602771
rps16 -NGC	0.43	0.36	0.43	3	0.406667	0.0404145
ddx21 -NGC	0.27	0.1	0.17	3	0.18	0.08544
rpl17 -NGC	0.54	0.66	0.52	3	0.573333	0.0757188

## Sheet: Fig. 2b
Fig. 2b. The editing efficiency of 48 gRNAs targeting NNN PAMs.
Sample	1#	2#	3#	n	Average	SD
rpl9-NGA	0.39	0.66	0.39	3	0.48	0.155885
rpl9-NGT	0.52	0.76	0.69	3	0.656667	0.123423
rpl9-NGC	0.32	0.31	0.17	3	0.266667	0.083865
rpl9-NGG	0.25	0.33	0.29	3	0.29	0.04
rpl17-NGA	0.29	0.2	0.32	3	0.27	0.06245
rpl17-NGT	0.45	0.31	0.22	3	0.326667	0.115902
rpl17-NGC	0.18	0.17	0.12	3	0.156667	0.0321455
rpl17-NGG	0.24	0.32	0.34	3	0.3	0.052915
rps16-NGA	0.6	0.58	0.65	3	0.61	0.0360555
rps16-NGT	0.47	0.55	0.54	3	0.52	0.043589
rps16-NGC	0.31	0.26	0.27	3	0.28	0.0264575
rps16-NGG	0.18	0.2	0.25	3	0.21	0.0360555
rpl9-NAA	0.58	0.45	0.53	3	0.52	0.0655744
rpl9-NAT	0.13	0.18	0.26	3	0.19	0.0655744
rpl9-NAC	0	0	0	3	0	0
rpl9-NAG	0	0	0	3	0	0
rpl17-NAA	0.37	0.5	0.59	3	0.486667	0.110604
rpl17-NAT	0.9	0.79	0.73	3	0.806667	0.0862168
rpl17-NAC	0.83	0.6	0.59	3	0.673333	0.135769
rpl17-NAG	0.69	0.44	0.79	3	0.64	0.180278
rps16-NAA	0.43	0.44	0.47	3	0.446667	0.0208167
rps16-NAT	0	0	0	3	0	0
rps16-NAC	0.21	0.16	0.17	3	0.18	0.0264575
rps16-NAG	0	0	0	3	0	0
rpl9-NTA	0	0	0	3	0	0
rpl9-NTT	0.54	0.57	0.36	3	0.49	0.113578
rpl9-NTC	0	0	0	3	0	0
rpl9-NTG	0.36	0.25	0.16	3	0.256667	0.100167
rpl17-NTA	0.58	0.39	0.54	3	0.503333	0.100167
rpl17-NTT	0	0	0	3	0	0
rpl17-NTC	0.07	0.08	0.08	3	0.0766667	0.0057735
rpl17-NTG	0.07	0.15	0.11	3	0.11	0.04
rps16-NTA	0	0	0	3	0	0
rps16-NTT	0	0	0	3	0	0
rps16-NTC	0.05	0.03	0.04	3	0.04	0.01
rps16-NTG	0	0	0	3	0	0
rpl9-NCA	0	0	0	3	0	0
rpl9-NCT	0	0	0	3	0	0
rpl9-NCC	0.18	0.29	0.17	3	0.213333	0.0665833
rpl9-NCG	0.3	0.15	0.23	3	0.226667	0.0750555
rpl17-NCA	0.22	0.23	0.17	3	0.206667	0.0321455
rpl17-NCT	0	0	0	3	0	0
rpl17-NCC	0	0	0	3	0	0
rpl17-NCG	0.38	0.27	0.61	3	0.42	0.173494
rps16-NCA	0.07	0.05	0.06	3	0.06	0.01
rps16-NCT	0	0	0	3	0	0
rps16-NCC	0	0	0	3	0	0
rps16-NCG	0	0	0	3	0	0

## Sheet: Fig. 2c
Fig. 2c. The preference of SpRYCas9-mediated mutagenesis for the second N of NNN PAMs.
Sample	1#	2#	3#	n	Average	SD
rpl9-NGA	0.39	0.66	0.39	3	0.48	0.155885
rpl9-NGT	0.52	0.76	0.69	3	0.656667	0.123423
rpl9-NGC	0.32	0.31	0.17	3	0.266667	0.083865
rpl9-NGG	0.25	0.33	0.29	3	0.29	0.04
rpl17-NGA	0.29	0.2	0.32	3	0.27	0.06245
rpl17-NGT	0.45	0.31	0.22	3	0.326667	0.115902
rpl17-NGC	0.18	0.17	0.12	3	0.156667	0.0321455
rpl17-NGG	0.24	0.32	0.34	3	0.3	0.052915
rps16-NGA	0.6	0.58	0.65	3	0.61	0.0360555
rps16-NGT	0.47	0.55	0.54	3	0.52	0.043589
rps16-NGC	0.31	0.26	0.27	3	0.28	0.0264575
rps16-NGG	0.18	0.2	0.25	3	0.21	0.0360555
rpl9-NAA	0.58	0.45	0.53	3	0.52	0.0655744
rpl9-NAT	0.13	0.18	0.26	3	0.19	0.0655744
rpl9-NAC	0	0	0	3	0	0
rpl9-NAG	0	0	0	3	0	0
rpl17-NAA	0.37	0.5	0.59	3	0.486667	0.110604
rpl17-NAT	0.9	0.79	0.73	3	0.806667	0.0862168
rpl17-NAC	0.83	0.6	0.59	3	0.673333	0.135769
rpl17-NAG	0.69	0.44	0.79	3	0.64	0.180278
rps16-NAA	0.43	0.44	0.47	3	0.446667	0.0208167
rps16-NAT	0	0	0	3	0	0
rps16-NAC	0.21	0.16	0.17	3	0.18	0.0264575
rps16-NAG	0	0	0	3	0	0
rpl9-NTA	0	0	0	3	0	0
rpl9-NTT	0.54	0.57	0.36	3	0.49	0.113578
rpl9-NTC	0	0	0	3	0	0
rpl9-NTG	0.36	0.25	0.16	3	0.256667	0.100167
rpl17-NTA	0.58	0.39	0.54	3	0.503333	0.100167
rpl17-NTT	0	0	0	3	0	0
rpl17-NTC	0.07	0.08	0.08	3	0.0766667	0.0057735
rpl17-NTG	0.07	0.15	0.11	3	0.11	0.04
rps16-NTA	0	0	0	3	0	0
rps16-NTT	0	0	0	3	0	0
rps16-NTC	0.05	0.03	0.04	3	0.04	0.01
rps16-NTG	0	0	0	3	0	0
rpl9-NCA	0	0	0	3	0	0
rpl9-NCT	0	0	0	3	0	0
rpl9-NCC	0.18	0.29	0.17	3	0.213333	0.0665833
rpl9-NCG	0.3	0.15	0.23	3	0.226667	0.0750555
rpl17-NCA	0.22	0.23	0.17	3	0.206667	0.0321455
rpl17-NCT	0	0	0	3	0	0
rpl17-NCC	0	0	0	3	0	0
rpl17-NCG	0.38	0.27	0.61	3	0.42	0.173494
rps16-NCA	0.07	0.05	0.06	3	0.06	0.01
rps16-NCT	0	0	0	3	0	0
rps16-NCC	0	0	0	3	0	0
rps16-NCG	0	0	0	3	0	0

## Sheet: Fig. 3b
Fig. 3b. C-to-T base editing efficiency of various loci with NRN PAMs induced by SpRY-CBE4max editor.
Sample	1#	2#	3#	n	Average	SD
rpl17-NGG-C6	0.24	0.27	0.33	3	0.28	0.0458258
gdf6a-NGG-C5	0.36	0.3	0.35	3	0.336667	0.0321455
ddx21-NGA-C6	0.33	0.32	0.3	3	0.316667	0.0152753
ddx21-NGA-C7	0.18	0.15	0.08	3	0.136667	0.051316
dkc1-NGA-C6	0.04	0.05	0.06	3	0.05	0.01
greb1l-NGT-C5	0.15	0.13	0.13	3	0.136667	0.011547
fgfr1a-NGT-C6	0	0	0	3	0	0
ddx21-NGC-C7	0.39	0.32	0.3	3	0.336667	0.0472582
src-NGC-C4	0.05	0.04	0.04	3	0.0433333	0.0057735
rpl9-NAG-C6	0.01	0.04	0.01	3	0.02	0.0173205
slc46a1-NAG-C5	0	0	0	3	0	0
hmgcl-NAA-C7	0.55	0.47	0.54	3	0.52	0.043589
trappc10-NAA-C6	0.21	0.19	0.2	3	0.2	0.01
mitfa-NAT-C5	0.29	0.3	0.28	3	0.29	0.01
slc46a1-NAT-C5	0	0	0	3	0	0
rpl17-NAC-C5	0.03	0.03	0.02	3	0.0266667	0.0057735
rpl9-NAC-C6	0	0	0	3	0	0

## Sheet: Fig. 4b
Fig. 4b. A-to-G base editing efficiency of various loci with NRN PAMs induced by zSpRY-ABE8e editor.
Sample	1#	2#	3#	n	Average	SD
rpl9-NGG-A7	0.2	0.19	0.15	3	0.18	0.0264575
tp53-NGG-A6	0.32	0.38	0.41	3	0.37	0.0458258
rpl17-NGA-A5	0.85	0.92	0.93	3	0.9	0.043589
rpl17-NGA-A6	0.65	0.76	0.84	3	0.75	0.0953939
ddx21-NGA-A4	0.75	0.72	0.7	3	0.723333	0.0251661
ddx21-NGA-A8	0.46	0.42	0.41	3	0.43	0.0264575
rpl9-NGT-A4	0.3	0.44	0.56	3	0.433333	0.130128
rpl9-NGT-A5	0.21	0.27	0.33	3	0.27	0.06
rps16-NGT-A5	0.1	0.13	0.16	3	0.13	0.03
rpl9-NGC-A3	0.22	0.15	0.17	3	0.18	0.0360555
rps16-NGC-A5	0	0	0	3	0	0
fgf3-NAG-A4	0.34	0.36	0.37	3	0.356667	0.0152753
fgf3-NAG-A5	0.18	0.15	0.14	3	0.156667	0.0208167
fgf3-NAG-A7	0.16	0.13	0.08	3	0.123333	0.0404145
slc46a1-NAG-A6	0.8	0.75	0.82	3	0.79	0.0360555
slc46a1-NAG-A8	0.27	0.31	0.35	3	0.31	0.04
rpl17-NAA-A3	0.25	0.26	0.28	3	0.263333	0.0152753
hmgcl-NAA-A5	0.32	0.55	0.63	3	0.5	0.160935
slc46a1-NAA-A7	0.3	0.28	0.29	3	0.29	0.01
rpl17-NAT-A6	0.97	0.96	0.94	3	0.956667	0.0152753
rpl17-NAT-A7	0.32	0.3	0.33	3	0.316667	0.0152753
rpl17-NAT-A9	0.21	0.23	0.27	3	0.236667	0.0305505
rpl9-NAT-A5	0.05	0.08	0.08	3	0.07	0.0173205
rps16-NAC-A6	0.15	0.19	0.2	3	0.18	0.0264575
rpl17-NAC-A3	0	0	0	3	0	0

## Sheet: Fig. S1
Fig. S1. The editing efficiency of xCas9, Cas9-NG and SpGCas9 at the same sites targeting NGN PAMs.
	xCas9						Cas9-NG						SpGCas9
sample	1#	2#	3#	n	Average	SD	1#	2#	3#	n	Average	SD	1#	2#	3#	n	Average	SD
tyr-NGG	0.02	0.01	0	3	0.01	0.01	0.14	0.16	0.15	3	0.15	0.01	0.98	0.93	0.94	3	0.95	0.0264575
tyr-NGA	0	0	0	3	0	0	0	0	0	3	0	0	0.9	0.89	0.86	3	0.883333	0.0208167
tyr-NGT	0	0	0	3	0	0	0.03	0.05	0.04	3	0.04	0.01	0.59	0.84	0.86	3	0.763333	0.150444
rps16-NGA	0	0	0	3	0	0	0.1	0.06	0.08	3	0.08	0.02	0.81	0.7	0.69	3	0.733333	0.0665833
rps16-NGT	0	0	0	3	0	0	0	0	0	3	0	0	0.59	0.73	0.42	3	0.58	0.155242
rpl9-NGT	0	0	0	3	0	0	0	0	0	3	0	0	0.83	0.9	0.78	3	0.836667	0.0602771

## Sheet: Fig. S3
Fig. S3. The appropriate SpGCas9-gRNA RNP concentration in zebrafish.
Concentration	WT-like	Albino-like	n
4.92 μM	0.0408163	0.959184	147
4.18 μM	0.141243	0.858757	177
3.44 μM	0.307143	0.692857	140
1.51 μM	0.756944	0.243056	144

[truncated: 7 more sheets: Fig. S6, Fig. S10, Fig. S11, Fig. S15, Fig. S16, Fig. S17b, Fig. S18]
